# Supplementary material for: Prehabilitation for lumbar spinal stenosis: understanding mechanisms and contexts for enhanced engagement—a realist review
Source: Age Ageing. 2025 Oct 24;54(10):afaf311. doi: 10.1093/ageing/afaf311 (PMC12551379; doi:10.1093/ageing/afaf311)
Supplement: Supplementary_materials_afaf311 [file supplementary_materials_afaf311.zip]

Archive with 9 entries (9 files):
- Supplementary_materials_afaf311_File002.docx
- Supplementary_materials_afaf311_File003.docx
- Supplementary_materials_afaf311_File004.docx
- Supplementary_materials_afaf311_File005.docx
- Supplementary_materials_afaf311_File006.docx
- Supplementary_materials_afaf311_File007.docx
- Supplementary_materials_afaf311_File008.docx
- Supplementary_materials_afaf311_File009.docx
- Supplementary_materials_afaf311_File010.docx
